# Supplementary material for: Roles of TLR7 in Schistosoma japonicum Infection-Induced Hepatic Pathological Changes in C57BL/6 Mice
Source: Front Cell Infect Microbiol. 2021 Oct 8;11:754299. doi: 10.3389/fcimb.2021.754299 (PMC8531751; doi:10.3389/fcimb.2021.754299)
Supplement: Supplementary file 1 [file Table_1.xlsx]

## Sheet: Sheet1
Antibodies	SOURCE	IDENTIFIER
APC-Cy7 anti-mouse CD3e	BioLegend	cat#100330
PerCP-Cy5.5 anti-mouse CD4	BD Biosciences	cat#550954
PE anti-mouse CD8	BioLegend	cat#100708
PE-Cy7 anti-mouse CD19	BioLegend	cat#115510
PE-Cy7 anti-mouse CD138	BioLegend	cat#142514
APC anti-mouse IL-6	BD Biosciences	cat#561367
PE anti-mouse CD80	BioLegend	cat#104708
BV421 anti-mouse CCR2	BioLegend	cat#150605
BV421 anti-mouse CD135	BioLegend	cat#562898
PE anti-mouse IL-10	BioLegend	cat#505008
APC anti-mouse CX3CR1	BioLegend	cat#49007
PerCP-Cy5.5 anti-mouse CD11c	BioLegend	cat#117328
PE anti-mouse IL-2	BD Biosciences	cat#554428
PE anti-mouse CD103	BD Biosciences	cat#557495
APC-Cy7 anti-mouse F4/80	BD Biosciences	cat#123117
FITC anti-mouse CD3	BioLegend	cat#100204
PE anti-mouse TLR7	BD Biosciences	cat#565557
PE anti-mouse IL-4	BD Biosciences	cat#554435
PE anti-mouse IL-17	BD Biosciences	cat#559502
APC anti-mouse IFN-r	BioLegend	cat#505810
APC anti-mouse CD86	BioLegend	cat#105011
BV421 anti-mouse CD69	BD Biosciences	cat#562920
PE-Cy7 anti-mouse ICOS	BioLegend	cat#313520
PerCP-Cy5.5 anti-mouse Ly6c	eBioscience	lot#E10161-1633
PE-Cy7 anti-mouse CD11b	eBioscience	lot#4289817
APC anti-mouse IL-21	Invitrogen	lot#4333974
APC-Cy7 anti-mouse B220	Invitrogen	lot#2272766
APC-Cy7 anti-mouse Ly6G	BD Biosciences	cat#127624
PE anti-mouse IL-10	BioLegend	cat#505008
eFlour450 anti-mouse IL-13	eBioscience	lot#50-7133-82
ALT	Tellgen Life Technology	BH001G
AST	Tellgen Life Technology	BH002G
